# Supplementary material for: The Mass Loss and Humification of Stumps and Roots in Masson Pine Plantations Based on Log File Records
Source: PLoS One. 2016 Aug 11;11(8):e0160913. doi: 10.1371/journal.pone.0160913 (PMC4981408; doi:10.1371/journal.pone.0160913)
Supplement: S1 File — (Mass loss, bulk density, degree of humification, E4/E6, ΔlogK). (XLSX) [file pone.0160913.s001.xlsx]

## Sheet: massloss
	mass loss %
	Decay year	stump system	below-ground wood debris	above-ground wood debris	bark	R1	R2	R3	R4
	1	0	0	0	0	0	0	0	0
	1	0	0	0	0	0	0	0	0
	1	0	0	0	0	0	0	0	0
	2	2.97229	2.80717	-40.0921	-3.79555	-5.06367	-10.4372	3.91812	56.1117
	2	14.91	9.72141	12.479	12.0341	-16.5328	7.51965	4.09611	59.355
	2	24.6292	1.62553	5.27733	24.4198	36.7189	13.4807	-5.62654	60.2871
	3	18.6475	22.2793	25.3188	15.1899	-16.6966	13.0875	-6.56725	43.4464
	3	27.1419	30.6891	34.0762	26.9894	-7.23802	17.5267	10.1005	53.5976
	3	43.5235	15.0918	90.6745	30.8514	27.1308	13.3615	24.1512	61.0604
	4	41.1971	35.4933	47.1791	12.5293	14.9499	23.3872	36.4374	73.156
	4	46.0259	28.9458	52.5818	22.7524	31.3906	22.783	39.3258	75.0911
	4	53.4013	27.2086	59.5833	29.1783	55.7352	36.8046	28.5814	75.3363
	5	52.1368	42.4568	67.5336	14.2666	32.5001	20.7911	30.9125	85.7261
	5	57.293	31.4677	65.2809	9.55694	42.3033	45.101	62.4762	86.1772
	5	60.6464	34.8109	62.9867	8.52761	75.0296	46.6193	54.1433	85.8494
	7	48.9854	36.4144	39.8493	37.7763	36.8648	3.86955	38.7759	82.5601
	7	59.1638	36.8685	64.3509	44.3663	60.692	16.9074	54.4423	84.0446
	7	61.0726	33.135	64.7672	14.3793	66.097	52.0345	53.1443	84.6218
	8	48.4324	53.0788	54.1378	0.3292	36.507	-0.38601	58.2843	81.0352
	8	52.8621	46.8958	61.484	20.3879	37.9344	5.4665	59.6674	85.0298
	8	67.4457	41.066	71.8089	27.5008	71.2179	63.9421	65.081	88.1528
	9	48.7652	46.7883	45.1754	20.5231	53.4302	0.531809	46.8039	74.2876
	9	60.7255	43.7077	64.0849	41.6208	56.3196	44.888	59.024	78.9022
	9	67.21	49.0879	87.195	42.8717	68.2507	57.9964	46.7463	82.2964
	10	49.7597	56.9983	44.095	4.56388	40.0277	16.6223	63.4476	80.1745
	10	62.4519	58.798	67.975	32.2753	58.2274	33.538	69.0589	85.0693
	10	67.0411	9.96158	91.1301	30.5042	59.4779	45.6469	66.7306	85.2589
	11	54.1492	52.6913	55.5067	34.5982	54.8773	19.2966	43.3876	79.31
	11	53.4368	42.0239	57.9136	29.0071	60.0582	17.1529	48.6214	81.1324
	11	59.6555	39.8174	60.8542	31.1325	76.8231	14.5783	69.5248	83.7057
	12	53.4621	53.6517	58.8214	28.7321	49.3448	7.17957	43.5197	84.0264
	12	54.6188	43.8981	60.5672	32.5197	39.163	14.9514	62.3882	84.9325
	12	64.2513	39.5122	62.7376	31.3922	73.1121	65.0432	59.2088	84.9856
	13	50.2482	47.5123	37.9139	11.0465	52.5077	15.1686	53.1157	81.4392
	13	57.4214	46.642	71.8422	21.0169	55.8905	22.3366	55.2448	83.1809
	13	62.993	41.1336	76.8412	21.756	70.5177	61.5161	43.9293	83.9648
	14	51.1655	48.4295	44.2917	11.7093	71.1287	26.3408	32.8806	79.7806
	14	60.7133	37.2311	56.5963	48.76	70.7397	35.2036	69.2437	81.7214
	14	67.3366	42.2532	53.3104	51.1292	76.1402	64.841	83.4607	83.3858
	15	58.3492	48.516	49.7276	44.6059	62.6118	42.2435	48.8124	81.3846
	15	60.0827	34.6918	63.9647	47.2689	66.8251	42.283	52.5129	82.6664
	15	66.9481	43.0733	67.504	50.0871	80.2584	57.3955	51.6765	85.4175

## Sheet: bulk density
		bulk density g/cm3
		Decay year	stump system	below-ground wood debris	above-ground wood debris	bark	R1	R2	R3	R4
		1	0.865707	0.738685	0.96	0.665529	0.779021	0.631243	0.648219	1.63725
		1	0.775884	0.587786	0.889362	0.407725	0.632207	0.5787	0.645409	1.69
		1	0.707404	0.476842	0.821362	0.33966	0.649418	0.526141	0.488301	1.65011
		2	0.839976	0.717949	1.34488	0.690789	0.818468	0.697127	0.622821	0.718563
		2	0.6602	0.530645	0.778378	0.534591	0.736728	0.535184	0.618972	0.6869
		2	0.533176	0.469091	0.778016	0.407876	0.410959	0.455213	0.515776	0.655304
		3	0.704274	0.574111	0.716939	0.564436	0.909091	0.548628	0.690789	0.925926
		3	0.565295	0.4074	0.586301	0.443704	0.677966	0.477273	0.58022	0.7842
		3	0.399517	0.404878	0.0765957	0.373167	0.473225	0.45584	0.37037	0.642544
		4	0.509061	0.476501	0.507081	0.582143	0.662558	0.483613	0.412025	0.439505
		4	0.418777	0.417647	0.421719	0.469453	0.433753	0.446855	0.391597	0.42096
		4	0.329641	0.3471	0.331967	0.382196	0.287464	0.332497	0.348738	0.406977
		5	0.414355	0.425063	0.311678	0.57058	0.525839	0.5	0.447838	0.2337
		5	0.331357	0.402823	0.308779	0.549645	0.364763	0.3177	0.242182	0.233605
		5	0.278389	0.310849	0.304013	0.49364	0.162162	0.280857	0.223919	0.2335
		7	0.441637	0.469697	0.577447	0.414117	0.491837	0.606816	0.396866	0.285535
		7	0.316842	0.371078	0.317049	0.3381	0.248508	0.480857	0.294034	0.269646
		7	0.275374	0.318841	0.289389	0.462061	0.220172	0.252366	0.228797	0.253757
		8	0.446424	0.3466	0.440277	0.663338	0.494624	0.633679	0.27041	0.310502
		8	0.365735	0.312139	0.342546	0.483823	0.392383	0.547065	0.26031	0.252997
		8	0.230291	0.281022	0.231551	0.391249	0.186916	0.189715	0.17051	0.195492
		9	0.443543	0.393066	0.526316	0.528942	0.362789	0.627886	0.344828	0.420978
		9	0.304724	0.330878	0.319415	0.354785	0.276151	0.318933	0.264463	0.356553
		9	0.231958	0.24277	0.105176	0.308299	0.206186	0.220998	0.260038	0.292129
		10	0.434934	0.317647	0.536688	0.635155	0.467197	0.526316	0.23694	0.324594
		10	0.29133	0.24218	0.284818	0.41158	0.264089	0.384615	0.199697	0.252328
		10	0.233152	0.429341	0.072854	0.375041	0.263158	0.285974	0.162455	0.243243
		11	0.396934	0.349462	0.427136	0.435268	0.351515	0.509434	0.366972	0.338749
		11	0.361276	0.340776	0.3743	0.431442	0.252515	0.479436	0.331602	0.318863
		11	0.285399	0.286976	0.321528	0.371651	0.150515	0.449438	0.148811	0.268873
		12	0.402882	0.342368	0.395315	0.474308	0.394615	0.585922	0.366116	0.261528
		12	0.352105	0.329759	0.3507	0.410095	0.384615	0.492176	0.24275	0.254641
		12	0.252888	0.288431	0.306059	0.370249	0.174615	0.183922	0.199184	0.247754
		13	0.430705	0.387718	0.596026	0.592011	0.369975	0.535492	0.303913	0.303887
		13	0.33036	0.313631	0.250424	0.48	0.278863	0.449438	0.288854	0.284243
		13	0.261789	0.2807	0.190217	0.422252	0.191463	0.202479	0.273794	0.264599
		14	0.422764	0.380944	0.5348	0.5876	0.224913	0.464968	0.435081	0.331043
		14	0.304819	0.368947	0.386016	0.311398	0.184986	0.374977	0.198504	0.308908
		14	0.231062	0.275361	0.38349	0.263736	0.15495	0.184986	0.0807615	0.274151
		15	0.360574	0.380304	0.482615	0.368664	0.291262	0.364583	0.331808	0.304782
		15	0.309712	0.383873	0.320484	0.32046	0.209734	0.334008	0.306486	0.292937
		15	0.233811	0.271451	0.266909	0.26936	0.128205	0.224159	0.235964	0.240627

## Sheet: degree of humification
		Degree of humification
			stump system	below-ground wood debris	above-ground wood debris	bark	R1	R2	R3	R4
		1	0.352757	0.215877	0.331489	0.505917	0.34418	0.372077	0.330934	0.368824
		1	0.33668	0.165232	0.322755	0.502419	0.354502	0.351777	0.321773	0.338301
		1	0.309705	0.160123	0.310208	0.472733	0.311737	0.304701	0.287566	0.32087
		2	0.294871	0.11996	0.298434	0.273772	0.317815	0.452855	0.254766	0.346497
		2	0.231601	0.116052	0.163581	0.285135	0.251088	0.373915	0.174053	0.257383
		2	0.222095	0.111516	0.150156	0.268861	0.269667	0.365758	0.194258	0.194452
		3	0.412973	0.661691	0.300812	0.334729	0.289191	0.473359	0.329906	0.50112
		3	0.389782	0.659001	0.228242	0.301498	0.286457	0.497709	0.347568	0.408003
		3	0.341297	0.657554	0.222696	0.259606	0.265583	0.262431	0.315614	0.405595
		4	0.461622	0.358024	0.496573	0.42601	0.422437	0.60913	0.422971	0.496207
		4	0.461387	0.354964	0.45291	0.485768	0.382896	0.636453	0.425209	0.491507
		4	0.373768	0.173757	0.449034	0.438802	0.34964	0.610727	0.404316	0.190097
		5	0.414192	0.392534	0.286029	0.450287	0.33809	0.55921	0.407196	0.466
		5	0.397434	0.382316	0.249085	0.474944	0.333863	0.51952	0.488816	0.333492
		5	0.37352	0.332433	0.24684	0.343291	0.292713	0.444705	0.527084	0.427571
		7	0.496037	0.716653	0.473115	0.555677	0.376757	0.411382	0.459482	0.479191
		7	0.516943	0.753907	0.463596	0.555219	0.353611	0.514798	0.474591	0.50288
		7	0.469865	0.624496	0.516473	0.414391	0.479211	0.453717	0.267834	0.532935
		8	0.492052	0.423593	0.462098	0.533442	0.413742	0.562811	0.535653	0.513023
		8	0.457724	0.422018	0.434116	0.495722	0.37904	0.548121	0.468253	0.456796
		8	0.448549	0.416955	0.419498	0.498688	0.356365	0.540574	0.448025	0.459741
		9	0.434412	0.355374	0.364324	0.40687	0.426719	0.525704	0.4994	0.46249
		9	0.442876	0.349829	0.388466	0.387452	0.415122	0.531842	0.596759	0.430664
		9	0.429536	0.372384	0.393704	0.344154	0.418702	0.543362	0.53099	0.403456
		10	0.38958	0.314672	0.343028	0.418329	0.415309	0.374551	0.410618	0.450553
		10	0.378875	0.297465	0.36313	0.35467	0.385596	0.374287	0.487273	0.389701
		10	0.347043	0.278244	0.316711	0.385883	0.370718	0.379225	0.361631	0.336889
		11	0.403273	0.389933	0.316528	0.355877	0.376448	0.488305	0.434168	0.461656
		11	0.371769	0.368112	0.285626	0.357859	0.333209	0.496385	0.415717	0.345475
		11	0.36733	0.325602	0.271561	0.347971	0.334489	0.486899	0.423641	0.381149
		12	0.421136	0.435982	0.387635	0.348137	0.375	0.398003	0.580849	0.422349
		12	0.385326	0.391911	0.353598	0.349515	0.348718	0.405721	0.456612	0.39121
		12	0.34682	0.38377	0.33482	0.322588	0.313896	0.349101	0.339378	0.384188
		13	0.406686	0.319042	0.405964	0.378906	0.361431	0.597063	0.438584	0.345811
		13	0.371312	0.307814	0.381951	0.376559	0.361668	0.411718	0.411511	0.347965
		13	0.379373	0.294567	0.370038	0.366721	0.412895	0.404362	0.437625	0.3694
		14	0.390941	0.438808	0.300129	0.373033	0.382521	0.396978	0.425744	0.419377
		14	0.387837	0.34447	0.297175	0.359442	0.36786	0.511535	0.434613	0.399763
		14	0.391271	0.313534	0.246554	0.345484	0.366447	0.538549	0.5905	0.337829
		15	0.4033	0.377042	0.345715	0.332973	0.424937	0.466888	0.47802	0.397522
		15	0.395098	0.379726	0.37698	0.336431	0.362169	0.451219	0.479622	0.379535
		15	0.352826	0.250834	0.387969	0.332965	0.338868	0.424653	0.417492	0.316999

## Sheet: E4E6
	E4/E6
	decay year	stump system	below-ground wood debris	above-ground wood debris	bark	R1	R2	R3	R4
	1	12.3742	12.3337	11.1769	13.1984	12.4977	11.9687	11.5804	13.8638
	1	12.7945	13.086	12.2619	13.8428	12.1528	11.9827	11.2987	14.9365
	1	12.8566	12.5802	11.7325	13.6188	12.3253	11.9549	11.5229	16.2619
	2	13.3673	13.2619	11.6151	13.9085	12.6961	13.1028	13.1137	15.8731
	2	12.2766	13.2619	11.1052	12.4532	12.7633	11.4565	12.2175	12.6786
	2	12.7776	13.2619	10.5953	12.3965	12.7297	12.799	13.51	14.1508
	3	11.4361	12.3631	6.3117	14.2922	12.1683	13.4169	10.3613	11.1394
	3	10.5044	10.5712	4.37413	12.3961	11.3252	13.0266	10.6983	11.1394
	3	10.3399	10.3175	4.8117	13.7144	11.7468	12.3448	10.7885	8.65533
	4	11.2785	9.1132	13.0163	10.7244	11.0627	13.1328	10.0242	11.8761
	4	10.8081	9.55083	11.3679	7.78777	10.3528	11.912	12.2746	12.4109
	4	11.2444	8.67557	12.1921	10.1633	10.7077	13.3347	11.2264	12.4109
	5	11.95	13.4079	10.4951	13.7557	12.2186	12.3897	9.85323	11.5296
	5	12.5578	13.9447	12.0052	12.368	11.8978	12.6273	13.0465	12.0149
	5	11.8959	12.1467	10.7713	12.4304	12.0582	12.152	11.9467	11.7657
	7	12.1711	12.9463	12.4107	12.4947	11.5922	11.9947	11.7734	11.9858
	7	11.8113	11.75	10.8251	12.7158	10.4898	12.0433	12.1494	12.7059
	7	11.6215	12.2205	12.2394	12.2736	11.041	10.7269	10.8741	11.9748
	8	12.7428	11.791	11.023	15.0924	12.2641	12.6525	12.8829	13.4935
	8	12.8325	12.466	12.0728	13.5744	11.6511	12.573	12.946	14.544
	8	13.0095	11.116	11.8266	14.1992	11.9576	13.3084	13.7388	14.9197
	9	12.6203	15.285	10.5006	13.4369	11.2345	12.1713	12.2819	13.4319
	9	12.0058	11.8331	10.9412	12.8793	11.2345	11.5822	11.9408	13.6295
	9	11.9997	13.705	9.43903	13.6671	11.2345	11.8291	11.6901	12.4332
	10	12.946	16.0827	10.601	15.1371	12.028	13.227	8.75087	14.7954
	10	12.2368	15.0733	10.4122	12.9737	12.028	10.5492	10.0423	14.5786
	10	11.862	14.0639	10.7104	12.6172	12.028	12.2193	8.9131	12.4822
	11	12.0554	12.4716	12.4286	12.9628	11.1969	11.6994	10.3348	13.2937
	11	11.7288	10.8649	12.1858	12.6992	11.1969	11.3853	11.7951	11.9746
	11	12.2758	12.4951	12.7402	13.5646	11.1969	12.0135	11.8183	12.1019
	12	11.246	11.2908	12.0216	13.4099	11.5865	12.9722	6.6909	10.7503
	12	11.3578	11.364	9.1071	14.7267	11.5865	12.9722	7.55967	12.1885
	12	11.0814	11.3471	11.1113	12.6202	11.5769	12.9722	5.82223	12.1196
	13	10.7593	8.35917	9.27057	11.8219	11.5397	11.775	11.5319	11.0172
	13	10.9308	8.34527	9.3216	11.819	11.6433	11.6374	12.0064	11.7426
	13	11.1649	10.8076	8.21507	11.816	11.5915	11.9929	11.7691	11.9618
	14	10.455	10.1936	8.6217	12.5793	11.6854	10.4564	9.41233	10.2361
	14	11.0948	9.80137	7.6113	12.8949	11.7109	10.2317	13.0215	12.3917
	14	10.3749	9.1757	7.47743	12.8504	11.6982	10.6811	10.2216	10.5198
	15	9.20637	7.77147	8.60327	11.4903	10.7764	9.6109	7.51277	8.67953
	15	10.373	10.8075	10.3918	11.9959	10.7765	11.3297	7.865	9.44413
	15	10.2325	10.5757	10.6063	12.2348	10.7765	10.4703	7.7977	9.166

## Sheet: △logk
		△logK
		decay year	stump system	below-ground wood debris	above-ground wood debris	bark	R1	R2	R3	R4
		1	0.903133	0.884633	0.897567	0.880967	0.8974	0.8439	0.9447	0.972667
		1	0.994633	0.962433	1.45237	0.893133	0.875467	0.850733	0.8969	1.03153
		1	0.9331	0.891833	0.8571	0.911933	0.886433	0.8371	1.02227	1.12513
		2	0.940933	1.34583	1.12167	0.832267	0.7894	0.822033	0.861667	0.813567
		2	0.967767	1.32173	1.2899	0.8235	0.792967	0.787767	0.805267	0.953267
		2	0.981133	1.33377	1.4581	0.780067	0.7912	0.796733	0.8396	0.8685
		3	0.940967	1.01157	1.1535	0.900467	0.8665	0.8814	0.833733	0.939533
		3	0.917967	0.895767	1.06293	0.836267	0.8382	0.8738	0.9792	0.9395
		3	1.02237	1.5141	1.2576	0.888733	0.8524	0.8415	0.854367	0.9479
		4	1.0178	1.08427	0.8765	1.087	1.0873	1.01107	1.0667	0.911633
		4	0.931467	1.22713	0.878333	0.8652	0.842	1.02993	0.846367	0.831433
		4	0.9145	0.941367	0.8774	0.860833	0.964667	0.921933	1.00397	0.831433
		5	0.981633	1.15917	0.933933	0.7664	0.781133	0.7958	1.57693	0.858333
		5	0.842567	0.874967	0.942833	0.824333	0.776233	0.790167	0.8129	0.876367
		5	0.850367	0.915233	0.979833	0.809067	0.7787	0.8014	0.807833	0.860433
		7	0.9501	1.06087	0.9459	0.829767	0.821733	0.999333	0.957033	1.0363
		7	0.839833	0.882433	0.9188	0.843333	0.7652	0.810967	0.801067	0.856867
		7	0.856133	0.884967	1.04303	0.8162	0.7935	0.7796	0.8261	0.849467
		8	0.917667	1.11033	0.966	0.848367	0.836133	0.846167	0.938267	0.8785
		8	0.975467	1.0942	1.01747	0.8869	0.844667	0.982233	0.9626	1.0402
		8	0.963533	1.1265	0.9715	0.859533	0.840433	0.886433	0.9095	1.1509
		9	0.88	1.03747	0.9353	0.8229	0.8287	0.8356	0.859933	0.8401
		9	0.915767	0.864933	0.995067	0.831033	0.828733	0.866133	0.863433	1.1609
		9	0.885533	1.05173	0.9016	0.8539	0.828733	0.832	0.830033	0.9007
		10	1.00843	1.14337	0.920333	0.8433	0.976067	1.11003	1.02447	1.0414
		10	0.9344	1.0855	0.9426	0.806433	0.976033	0.7977	0.946167	0.9863
		10	0.941533	1.02763	0.941133	0.8334	0.976067	0.9397	0.916367	0.956667
		11	0.917633	1.04103	1.04023	0.827	0.816467	0.842667	0.835133	1.02107
		11	0.9431	1.01863	0.987167	0.877133	0.816467	0.865933	1.02123	1.0151
		11	0.904267	0.991033	1.04527	0.8799	0.8165	0.819467	0.8653	0.912533
		12	0.847767	0.944967	0.848933	0.8435	0.799833	0.876733	0.686133	0.934367
		12	0.851533	0.881533	0.876933	0.851867	0.799867	0.876733	0.718967	0.9549
		12	0.784433	0.506233	0.960067	0.8232	0.799333	0.8767	0.6533	0.872233
		13	0.959367	1.47653	0.933533	0.834567	0.794467	0.7993	0.881867	0.995233
		13	0.934567	1.48703	0.911233	0.822433	0.790933	0.805333	0.843167	0.881967
		13	0.8431	0.854	0.870433	0.8103	0.792733	0.780133	0.8625	0.9315
		14	0.859733	0.8848	0.8645	0.883667	0.9004	0.7371	0.8775	0.869967
		14	0.9099	0.981033	0.781933	0.902	0.901433	0.6767	1.0295	1.0968
		14	0.825533	0.7911	0.796367	0.9021	0.900933	0.7975	0.795033	0.795733
		15	0.836367	0.910433	0.859767	0.7712	0.891567	0.9042	0.634567	0.8829
		15	0.8813	0.940667	0.9648	0.806567	0.8916	0.824633	0.758367	0.9825
		15	0.873733	0.846233	0.960833	0.839867	0.8916	0.8644	0.750833	0.962367
